# Supplementary material for: Needs and Research Priorities for Young People with Spinal Cord Lesion or Spina Bifida and Their Caregivers: A National Survey in Switzerland within the PEPSCI Collaboration
Source: Children (Basel). 2022 Feb 27;9(3):318. doi: 10.3390/children9030318 (PMC8947533; doi:10.3390/children9030318)
Supplement: Supplementary file 1 [file children-09-00318-s001.zip]

Archive with 1 entries (1 files):
- children-1580299-Supplementary.pdf
